# Supplementary material for: The MASP Family of Trypanosoma cruzi: Changes in Gene Expression and Antigenic Profile during the Acute Phase of Experimental Infection
Source: PLoS Negl Trop Dis. 2012 Aug 14;6(8):e1779. doi: 10.1371/journal.pntd.0001779 (PMC3419193; doi:10.1371/journal.pntd.0001779)
Supplement: Table S2 — List of MASP peptides analyzed by immunoblotting. (XLS) [file pntd.0001779.s006.xls]

## Sheet: Supplementary Table 2
Table S2: List of MASP peptides analyzed by immunoblotting
Gene product	Locus_id	MASP member specific?	Peptide sequence	Membrane Localization
mucin-associated surface protein (MASP), putative	Tc00.1047053504039.230	Yes	RTAGQSGQGGTVAPD	B1
mucin-associated surface protein (MASP), putative	Tc00.1047053504039.230	Yes	MEDGETEEKEGKRTA	B2
mucin-associated surface protein (MASP), putative	Tc00.1047053506067.140	Yes	SDNASSEEKPQSDKG	B3
mucin-associated surface protein (MASP), putative	Tc00.1047053506067.140	Yes	PQATQPEGGEAPETV	B4
mucin-associated surface protein (MASP), putative	Tc00.1047053506615.100	Yes	GRQAHGSEESGSGQS	B5
mucin-associated surface protein (MASP), putative	Tc00.1047053506763.30	Yes	SGTANATTEKEDKAD	B6
mucin-associated surface protein (MASP), putative	Tc00.1047053506877.60	Yes	KNGEEAAPKGTASPA	B7
mucin-associated surface protein (MASP), putative	Tc00.1047053506967.50	Yes	NLDVDPPNPTTDQNK	B8
mucin-associated surface protein (MASP), putative	Tc00.1047053506967.50	Yes	GPGTGKGEKNSEELS	B9
mucin-associated surface protein (MASP), putative	Tc00.1047053507085.150	Yes	QTSGGGPAGSEGQEP	B10
mucin-associated surface protein (MASP), putative	Tc00.1047053507085.150	Yes	KGSVGKPGEVENTKN	C1
mucin-associated surface protein (MASP), putative	Tc00.1047053508221.960	Yes	ERISERGQEEPISPS	C2
mucin-associated surface protein (MASP), putative	Tc00.1047053508541.110	Yes	ETTPAASPGNTSDGN	C3
mucin-associated surface protein (MASP), putative	Tc00.1047053508541.110	Yes	SELPGTPPSPSLAPQ	C4
mucin-associated surface protein (MASP), putative	Tc00.1047053508759.60	Yes	RAEAPQAPSDTPPGN	C5
mucin-associated surface protein (MASP), putative	Tc00.1047053508759.60	Yes	PPAPKPEGEASETAS	C6
mucin-associated surface protein (MASP), putative	Tc00.1047053509979.200	Yes	GEGGTETTPATVTAA	C7
mucin-associated surface protein (MASP), putative	Tc00.1047053509979.200	Yes	KNGSDQSEGDAGPQA	C8
mucin-associated surface protein (MASP), putative	Tc00.1047053510025.160	Yes	GGSDGNRDTTEDPTG	C9
mucin-associated surface protein (MASP), putative	Tc00.1047053510025.160	Yes	PGLSKEPAPPATEAS	C10
mucin-associated surface protein (MASP), putative	Tc00.1047053510163.30	Yes	LSETPASTGGGELAD	D1
mucin-associated surface protein (MASP), putative	Tc00.1047053510163.30	Yes	ATRGDSEKSPAITTR	D2
mucin-associated surface protein (MASP), putative	Tc00.1047053510213.70	Yes	PAAVTPKPGGSDTEE	D3
mucin-associated surface protein (MASP), putative	Tc00.1047053510213.70	Yes	VAGDEEQKDGNEADS	D4
mucin-associated surface protein (MASP), putative	Tc00.1047053510627.110	Yes	VNVSAGVPDGGPGPD	D5
mucin-associated surface protein (MASP), putative	Tc00.1047053510697.130	Yes	ETSPTGSGSPEAAPG	D6
mucin-associated surface protein (MASP), putative	Tc00.1047053510697.130	Yes	SPAPKPGGEASDPTN	D7
mucin-associated surface protein (MASP), putative	Tc00.1047053510715.40	Yes	NGANEEEETKKGEAV	D8
mucin-associated surface protein (MASP), putative	Tc00.1047053510715.40	Yes	GAAGGGQNGKPAQSQ	D9
mucin-associated surface protein (MASP), putative	Tc00.1047053511089.19	Yes	KEEDDADATEVTSAG	D10
mucin-associated surface protein (MASP), putative	Tc00.1047053511089.19	Yes	ASPSPASQSEGGGAP	E1
mucin-associated surface protein (MASP), putative	Tc00.1047053511603.500	Yes	ETPASSVSKSGSGGT	E2
mucin-associated surface protein (MASP), putative	Tc00.1047053511603.500	Yes	PPEPEVERDGDMDLA	E3
mucin-associated surface protein (MASP), putative	Tc00.1047053506877.60	Yes	SPQPEGGGTSETAST	E4
mucin-associated surface protein (MASP), putative	Tc00.1047053503973.80	Yes	SSENAVPSTHSKPSG	E5
mucin-associated surface protein (MASP), putative	Tc00.1047053503973.80	Yes	QDLPEEVPPGKPEIL	E6
mucin-associated surface protein (MASP), putative	Tc00.1047053504261.40	Yes	PAEGISSSNSQESNA	E7
mucin-associated surface protein (MASP), putative	Tc00.1047053504261.40	Yes	SEETGEGTKATTVTA	E8
mucin-associated surface protein (MASP), putative	Tc00.1047053506131.110	Yes	ATPAPSDTTPDEESQ	E9
mucin-associated surface protein (MASP), putative	Tc00.1047053506131.110	Yes	NNNQKGEKTEEKEDE	E10
mucin-associated surface protein (MASP), putative	Tc00.1047053506187.50	Yes	SPGTEEKASPSPAKQ	F1
mucin-associated surface protein (MASP), putative	Tc00.1047053506361.50	Yes	PTTPPKPEESGTKGQ	F2
mucin-associated surface protein (MASP), putative	Tc00.1047053506599.420	Yes	SEESSVSTKSTNDST	F3
mucin-associated surface protein (MASP), putative	Tc00.1047053506599.420	Yes	SKAESATPKPTVASN	F4
mucin-associated surface protein (MASP), putative	Tc00.1047053506667.10	Yes	RPLSDLPEKPTKVSP	F5
mucin-associated surface protein (MASP), putative	Tc00.1047053506757.150	Yes	TNPTQPEDEGNKDTD	F6
mucin-associated surface protein (MASP), putative	Tc00.1047053506759.170	Yes	AEHSSSPSPSKGTHE	F7
mucin-associated surface protein (MASP), putative	Tc00.1047053506759.170	Yes	DTKKENSGGGDSSLA	F8
mucin-associated surface protein (MASP), putative	Tc00.1047053506955.70	Yes	EAPAPPGSESQELSP	F9
mucin-associated surface protein (MASP), putative	Tc00.1047053506955.70	Yes	GPSQATQPGGGEASQ	F10
mucin-associated surface protein (MASP), putative	Tc00.1047053507069.150	Yes	ESPAEATPAPQSGGG	G1
mucin-associated surface protein (MASP), putative	Tc00.1047053507069.150	Yes	DSANTTTDSKDPNTQ	G2
mucin-associated surface protein (MASP), putative	Tc00.1047053507071.140	Yes	GEASDPASKTTDNND	G3
mucin-associated surface protein (MASP), putative	Tc00.1047053507071.140	Yes	EASDPASKTTDNNDQ	G4
mucin-associated surface protein (MASP), putative	Tc00.1047053507357.90	Yes	NSEKSPVSTKSTNDS	G5
mucin-associated surface protein (MASP), putative	Tc00.1047053507953.40	Yes	TSSMTTSDDGESNTV	G6
mucin-associated surface protein (MASP), putative	Tc00.1047053507953.40	Yes	GGDEDSESASGQTAS	G7
mucin-associated surface protein (MASP), putative	Tc00.1047053507957.320	Yes	TIEKNKKTENGGNGE	G8
mucin-associated surface protein (MASP), putative	Tc00.1047053508221.30	Yes	AVETTETSAPGPDTS	G9
mucin-associated surface protein (MASP), putative	Tc00.1047053508221.30	Yes	SSIDESKVNQSPEKS	G10
mucin-associated surface protein (MASP), putative	Tc00.1047053508221.420	Yes	STRPTNGSREGDTDT	H1
mucin-associated surface protein (MASP), putative	Tc00.1047053508243.50	Yes	KENPNTVEDEKTSET	H2
mucin-associated surface protein (MASP), putative	Tc00.1047053508253.10	Yes	TTPEPPTAPPSQERP	H3
mucin-associated surface protein (MASP), putative	Tc00.1047053508253.10	Yes	KEGKESAEDSGSESP	H4
mucin-associated surface protein (MASP), putative	Tc00.1047053508305.50	Yes	GGRAETPSSPSLETQ	H5
mucin-associated surface protein (MASP), putative	Tc00.1047053508305.50	Yes	APKEPTPKASELPEK	H6
mucin-associated surface protein (MASP), putative	Tc00.1047053508427.20	Yes	GGRAEPTQVPPGTKS	H7
mucin-associated surface protein (MASP), putative	Tc00.1047053508427.20	Yes	SDKNSKGAAGGGGRS	H8
mucin-associated surface protein (MASP), putative	Tc00.1047053508539.60	Yes	DNTSDGNTQNEEGTV	H9
mucin-associated surface protein (MASP), putative	Tc00.1047053508539.60	Yes	TTDNEDQNKEDKKNE	H10
mucin-associated surface protein (MASP), putative	Tc00.1047053508541.130	Yes	QGGGAPGSGGNDVGV	I1
mucin-associated surface protein (MASP), putative	Tc00.1047053508873.250	Yes	GREGNENKDVDSGIK	I2
mucin-associated surface protein (MASP), putative	Tc00.1047053508873.250	Yes	TDSQDKTNDQLSSSS	I3
mucin-associated surface protein (MASP), putative	Tc00.1047053509115.30	Yes	PKPPLESVPGAVPDA	I4
mucin-associated surface protein (MASP), putative	Tc00.1047053509115.30	Yes	DSETSNKGHEDEKER	I5
mucin-associated surface protein (MASP), putative	Tc00.1047053509699.110	Yes	EGAGAEDEEEKPIGK	I6
mucin-associated surface protein (MASP), putative	Tc00.1047053509753.194	Yes	TSPGSPGTPSGNNTP	I7
mucin-associated surface protein (MASP), putative	Tc00.1047053509753.194	Yes	GESGTPNAGMDNKGR	I8
mucin-associated surface protein (MASP), putative	Tc00.1047053509867.20	Yes	PSGPGLRAAGPDHVP	I9
mucin-associated surface protein (MASP), putative	Tc00.1047053509973.10	Yes	VQSGTGSDQSEAGDS	I10
mucin-associated surface protein (MASP), putative	Tc00.1047053509973.70	Yes	GGDSGTKELKNSVGG	J1
mucin-associated surface protein (MASP), putative	Tc00.1047053509973.70	Yes	GSDQSNADGSSGGQG	J2
mucin-associated surface protein (MASP), putative	Tc00.1047053510021.50	Yes	NAISTQPEVEEKNET	J3
mucin-associated surface protein (MASP), putative	Tc00.1047053510021.50	Yes	VPPASSTPTEEEDDV	J4
mucin-associated surface protein (MASP), putative	Tc00.1047053510391.20	Yes	LEPPPEKLDKAPGNG	J5
mucin-associated surface protein (MASP), putative	Tc00.1047053510391.20	Yes	AQTPEQSETSNTNGN	J6
mucin-associated surface protein (MASP), putative	Tc00.1047053510463.240	Yes	GGKETDKENQSQREG	J7
mucin-associated surface protein (MASP), putative	Tc00.1047053510463.240	Yes	NNLSKNNDSAKNQQT	J8
mucin-associated surface protein (MASP), putative	Tc00.1047053510469.10	Yes	PSDTAAAPGVNSSAG	J9
mucin-associated surface protein (MASP), putative	Tc00.1047053510475.100	Yes	QEGRQTPQSQVNVPQ	J10
mucin-associated surface protein (MASP), putative	Tc00.1047053510475.100	Yes	GAVETTDNSTSAPDS	K1
mucin-associated surface protein (MASP), putative	Tc00.1047053510713.130	Yes	QNGEKKAPKETSSPT	K2
mucin-associated surface protein (MASP), putative	Tc00.1047053510713.130	Yes	TTDNTDQNTEDKKKE	K3
mucin-associated surface protein (MASP), putative	Tc00.1047053510715.30	Yes	TTEEEETPKLTSSQE	K4
mucin-associated surface protein (MASP), putative	Tc00.1047053510715.30	Yes	KTPSEEQPSSTAPQA	K5
mucin-associated surface protein (MASP), putative	Tc00.1047053510915.10	Yes	QPPPQSQLPAEEAPP	K6
mucin-associated surface protein (MASP), putative	Tc00.1047053510915.10	Yes	AAPIADGSSGGQEQT	K7
mucin-associated surface protein (MASP), putative	Tc00.1047053510959.30	Yes	DNPPATDSSQKSSGD	K8
mucin-associated surface protein (MASP), putative	Tc00.1047053510959.30	Yes	ATKTNDTAKPAESES	K9
mucin-associated surface protein (MASP), putative	Tc00.1047053511077.60	Yes	VGEDDQTGKPRVSET	K10
mucin-associated surface protein (MASP), putative	Tc00.1047053511077.60	Yes	TMEQNKKKTNENDEE	L1
mucin-associated surface protein (MASP), putative	Tc00.1047053511081.10	Yes	GDSTPAETNGHSKPE	L2
mucin-associated surface protein (MASP), putative	Tc00.1047053511081.10	Yes	SSGVPDQPQDKSESS	L3
mucin-associated surface protein (MASP), putative	Tc00.1047053511089.140	Yes	PAPPDSSGIPSENNT	L4
mucin-associated surface protein (MASP), putative	Tc00.1047053511089.140	Yes	TTTSEPQKAPARPSP	L5
mucin-associated surface protein (MASP), putative	Tc00.1047053511451.90	Yes	PAAASDETQPGGGTG	L6
mucin-associated surface protein (MASP), putative	Tc00.1047053511591.10	Yes	SSRNGGETGRTGSTS	L7
mucin-associated surface protein (MASP), putative	Tc00.1047053511591.10	Yes	SRDTAKDGESDGSTA	L8
mucin-associated surface protein (MASP), putative	Tc00.1047053511839.20	Yes	GDGKPPAVDGSGSGG	L9
mucin-associated surface protein (MASP), putative	Tc00.1047053511839.20	Yes	RQVKVEEEDRDHSEE	L10
60S ribosomal protein L7a	Tc00.1047053506401.320	No	PIELVLWMPTLCRAN	A1
60S ribosomal protein L7a	Tc00.1047053506401.320	No	AAKTAAKPAAKSAAKPAAKP	A2
trans-sialidase, putative	Tc00.1047053510307.284	No	PKPAEPNSAEPKPAE	A3
mucin-associated surface protein (MASP), putative	several MASP proteins	No	SRGEPGPPKPKPEQS	A4
mucin-associated surface protein (MASP), putative	several MASP proteins	No	GPNPTKTEPDGPDQA	A5
mucin-associated surface protein (MASP), putative	several MASP proteins	No	PKDKDADENEDEGDE	A6
mucin-associated surface protein (MASP), putative	several MASP proteins	No	TDKGTGEDTPNNTPE	A7
mucin-associated surface protein (MASP), putative	several MASP proteins	No	ENEDEGNDNGEDDNA	A8
mucin-associated surface protein (MASP), putative	several MASP proteins	No	KQNENKDANPKETPV	A9
mucin-associated surface protein (MASP), putative	several MASP proteins	No	QHQQHEHPAENGEESAKDK	A10
