# Supplementary material for: The MASP Family of Trypanosoma cruzi: Changes in Gene Expression and Antigenic Profile during the Acute Phase of Experimental Infection
Source: PLoS Negl Trop Dis. 2012 Aug 14;6(8):e1779. doi: 10.1371/journal.pntd.0001779 (PMC3419193; doi:10.1371/journal.pntd.0001779)
Supplement: Table S5 — EST annotation. (XLSX) [file pntd.0001779.s009.xlsx]

## Sheet: all.table
Table S5: EST annotation
EST clone	Best hit	Annotation
BloodTryp.2p_clone_78	Tc00.1047053506615.100	mucin-associated surface protein (MASP), putative
BloodTryp.2p_clone_73	Tc00.1047053510693.190	mucin-associated surface protein (MASP), putative
BloodTryp.2p_clone_82	Tc00.1047053507071.140	mucin-associated surface protein (MASP), putative
BloodTryp.2p_clone_36	Tc00.1047053508081.70	mucin-associated surface protein (MASP), putative
BloodTryp.2p_clone_9	Tc00.1047053510359.460	mucin-associated surface protein (MASP), putative
BloodTryp.2p_clone_29	Tc00.1047053508081.30	mucin-associated surface protein (MASP), putative
BloodTryp.2p_clone_39	Tc00.1047053506615.100	mucin-associated surface protein (MASP), putative
BloodTryp.2p_clone_19	Tc00.1047053508687.57	hypothetical protein
BloodTryp.2p_clone_22	Tc00.1047053506679.94	40S ribosomal protein S18, putative
BloodTryp.2p_clone_26	Tc00.1047053510715.40	mucin-associated surface protein (MASP), putative
BloodTryp.2p_clone_42	Tc00.1047053504587.30	mucin-associated surface protein (MASP), putative
BloodTryp.2p_clone_25	Tc00.1047053510715.40	mucin-associated surface protein (MASP), putative
BloodTryp.2p_clone_17	Tc00.1047053506281.14	hypothetical protein
BloodTryp.2p_clone_85	Tc00.1047053510163.30	mucin-associated surface protein (MASP), putative
BloodTryp.2p_clone_67	Tc00.1047053506459.299	mucin-associated surface protein (MASP, pseudogene), putative
BloodTryp.2p_clone_27	Tc00.1047053506767.240	mucin-associated surface protein (MASP), putative
BloodTryp.2p_clone_30	Tc00.1047053511517.37	reticulon domain protein, putative
BloodTryp.2p_clone_62	Tc00.1047053506615.100	mucin-associated surface protein (MASP), putative
BloodTryp.2p_clone_60	Tc00.1047053506821.60	mucin TcMUCI, putative
BloodTryp.2p_clone_11	Tc00.1047053506615.100	mucin-associated surface protein (MASP), putative
BloodTryp.2p_clone_66	Tc00.1047053506133.54	mucin-associated surface protein (MASP), putative
BloodTryp.2p_clone_81	Tc00.1047053506459.299	mucin-associated surface protein (MASP, pseudogene), putative
BloodTryp.2p_clone_59	Tc00.1047053511089.10	mucin-associated surface protein (MASP), putative
BloodTryp.2p_clone_33	Tc00.1047053509233.10	hypothetical protein
BloodTryp.2p_clone_20	Tc00.1047053506339.40	mucin-associated surface protein (MASP), putative
BloodTryp.2p_clone_31	Tc00.1047053510163.30	mucin-associated surface protein (MASP), putative
BloodTryp.2p_clone_43	Tc00.1047053510359.460	mucin-associated surface protein (MASP), putative
BloodTryp.2p_clone_6	Tc00.1047053508033.39	mucin-associated surface protein (MASP, pseudogene), putative
BloodTryp.2p_clone_53	Tc00.1047053508081.90	mucin-associated surface protein (MASP), putative
BloodTryp.2p_clone_16	Tc00.1047053506615.100	mucin-associated surface protein (MASP), putative
BloodTryp.2p_clone_56	Tc00.1047053510359.460	mucin-associated surface protein (MASP), putative
BloodTryp.2p_clone_83	Tc00.1047053506615.100	mucin-associated surface protein (MASP), putative
BloodTryp.2p_clone_8	Tc00.1047053508777.230	hypothetical protein
BloodTryp.2p_clone_45	Tc00.1047053507833.10	mucin-associated surface protein (MASP), putative
BloodTryp.2p_clone_71	Tc00.1047053510715.40	mucin-associated surface protein (MASP), putative
BloodTryp.2p_clone_80	Tc00.1047053507067.60	mucin-associated surface protein (MASP), putative
BloodTryp.2p_clone_76	Tc00.1047053506501.80	mucin-associated surface protein (MASP, pseudogene), putative
BloodTryp.2p_clone_69	Tc00.1047053506615.100	mucin-associated surface protein (MASP), putative
BloodTryp.2p_clone_5	Tc00.1047053506615.100	mucin-associated surface protein (MASP), putative
BloodTryp.2p_clone_61	Tc00.1047053508081.50	mucin-associated surface protein (MASP), putative
BloodTryp.2p_clone_72	Tc00.1047053510715.40	mucin-associated surface protein (MASP), putative
BloodTryp.2p_clone_63	Tc00.1047053506615.100	mucin-associated surface protein (MASP), putative
BloodTryp.2p_clone_84	Tc00.1047053511089.19	mucin-associated surface protein (MASP), putative
BloodTryp.2p_clone_51	Tc00.1047053511089.19	mucin-associated surface protein (MASP), putative
BloodTryp.2p_clone_49	Tc00.1047053506277.30	mucin-associated surface protein (MASP, pseudogene), putative
BloodTryp.2p_clone_40	Tc00.1047053506339.40	mucin-associated surface protein (MASP), putative
BloodTryp.2p_clone_21	Tc00.1047053510013.170	mucin-associated surface protein (MASP), putative
BloodTryp.2p_clone_70	Tc00.1047053510715.40	mucin-associated surface protein (MASP), putative
BloodTryp.2p_clone_4	Tc00.1047053510359.460	mucin-associated surface protein (MASP), putative
BloodTryp.2p_clone_35	Tc00.1047053510359.460	mucin-associated surface protein (MASP), putative
BloodTryp.2p_clone_55	Tc00.1047053508541.110	mucin-associated surface protein (MASP), putative
BloodTryp.2p_clone_2	Tc00.1047053506821.60	mucin TcMUCI, putative
BloodTryp.2p_clone_64	Tc00.1047053506759.170	mucin-associated surface protein (MASP), putative
BloodTryp.2p_clone_77	Tc00.1047053508759.60	mucin-associated surface protein (MASP), putative
BloodTryp.2p_clone_15	7126.te00012	DIRE
BloodTryp.2p_clone_28	Tc00.1047053510359.460	mucin-associated surface protein (MASP), putative
BloodTryp.2p_clone_18	Tc00.1047053508759.60	mucin-associated surface protein (MASP), putative
BloodTryp.2p_clone_87	Tc00.1047053510715.40	mucin-associated surface protein (MASP), putative
BloodTryp.2p_clone_79	Tc00.1047053510693.190	mucin-associated surface protein (MASP), putative
BloodTryp.2p_clone_41	Tc00.1047053511605.5	mucin-associated surface protein (MASP, pseudogene), putative
BloodTryp.2p_clone_86	Tc00.1047053510359.460	mucin-associated surface protein (MASP), putative
BloodTryp.2p_clone_37	Tc00.1047053508081.90	mucin-associated surface protein (MASP), putative
BloodTryp.2p_clone_12	Tc00.1047053506615.100	mucin-associated surface protein (MASP), putative
BloodTryp.2p_clone_23	Tc00.1047053504081.40	mucin-associated surface protein (MASP), putative
BloodTryp.2p_clone_68	Tc00.1047053511517.37	reticulon domain protein, putative
BloodTryp.2p_clone_57	Tc00.1047053506615.100	mucin-associated surface protein (MASP), putative
BloodTryp.2p_clone_24	Tc00.1047053508081.70	mucin-associated surface protein (MASP), putative
BloodTryp.2p_clone_58	7126.te00012	DIRE
BloodTryp.2p_clone_44	Tc00.1047053510715.40	mucin-associated surface protein (MASP), putative
BloodTryp.2p_clone_52	1047053511877	NULL
BloodTryp.2p_clone_32	Tc00.1047053510693.190	mucin-associated surface protein (MASP), putative
BloodTryp.2p_clone_13	Tc00.1047053506599.420	mucin-associated surface protein (MASP), putative
BloodTryp.2p_clone_47	Tc00.1047053509115.30	mucin-associated surface protein (MASP), putative
BloodTryp.2p_clone_48	Tc00.1047053510163.30	mucin-associated surface protein (MASP), putative
BloodTryp.2p_clone_14	Tc00.1047053510359.460	mucin-associated surface protein (MASP), putative
BloodTryp.2p_clone_74	Tc00.1047053508081.90	mucin-associated surface protein (MASP), putative
BloodTryp.2p_clone_7	Tc00.1047053506877.60	mucin-associated surface protein (MASP), putative
BloodTryp.2p_clone_75	Tc00.1047053508289.70	mucin-associated surface protein (MASP, pseudogene), putative
BloodTryp.2p_clone_65	Tc00.1047053511605.5	mucin-associated surface protein (MASP, pseudogene), putative
BloodTryp.2p_clone_38	Tc00.1047053510013.170	mucin-associated surface protein (MASP), putative
BloodTryp.2p_clone_1	Tc00.1047053510359.460	mucin-associated surface protein (MASP), putative
BloodTryp.2p_clone_46	Tc00.1047053506765.50	mucin-associated surface protein (MASP), putative
BloodTryp.2p_clone_34	Tc00.1047053506821.60	mucin TcMUCI, putative
BloodTryp.2p_clone_10	Tc00.1047053507833.10	mucin-associated surface protein (MASP), putative
BloodTryp.2p_clone_54	Tc00.1047053506067.140	mucin-associated surface protein (MASP), putative
BloodTryp.2p_clone_50	Tc00.1047053508539.30	hypothetical protein, conserved
BloodTryp.2p_clone_3	Tc00.1047053510359.460	mucin-associated surface protein (MASP), putative
Tryp.14p.llcmk2_clone_52	Tc00.1047053508081.50	mucin-associated surface protein (MASP), putative
Tryp.14p.llcmk2_clone_43	Tc00.1047053510025.160	mucin-associated surface protein (MASP), putative
Tryp.14p.llcmk2_clone_19	Tc00.1047053508081.90	mucin-associated surface protein (MASP), putative
Tryp.4p.llcmk2_clone_91	Tc00.1047053511605.5	mucin-associated surface protein (MASP, pseudogene), putative
Tryp.4p.llcmk2_clone_58	8094.te00015	DIRE
Tryp.4p.llcmk2_clone_36	Tc00.1047053504039.230	mucin-associated surface protein (MASP), putative
Tryp.4p.llcmk2_clone_96	Tc00.1047053510359.460	mucin-associated surface protein (MASP), putative
Tryp.4p.llcmk2_clone_21	Tc00.1047053506615.100	mucin-associated surface protein (MASP), putative
Tryp.14p.llcmk2_clone_93	Tc00.1047053508389.154	mucin-associated surface protein (MASP), putative
Tryp.14p.llcmk2_clone_49	Tc00.1047053508081.30	mucin-associated surface protein (MASP), putative
Tryp.14p.llcmk2_clone_20	Tc00.1047053507833.10	mucin-associated surface protein (MASP), putative
Tryp.14p.llcmk2_clone_16	Tc00.1047053507953.40	mucin-associated surface protein (MASP), putative
Tryp.14p.llcmk2_clone_21	Tc00.1047053510377.260	mucin-associated surface protein (MASP), putative
Tryp.4p.llcmk2_clone_37	Tc00.1047053508081.90	mucin-associated surface protein (MASP), putative
Tryp.4p.llcmk2_clone_16	Tc00.1047053509867.20	mucin-associated surface protein (MASP), putative
Tryp.4p.llcmk2_clone_54	Tc00.1047053506955.184	mucin-associated surface protein (MASP, pseudogene), putative
Tryp.4p.llcmk2_clone_66	Tc00.1047053506615.100	mucin-associated surface protein (MASP), putative
Tryp.4p.llcmk2_clone_4	Tc00.1047053510213.70	mucin-associated surface protein (MASP), putative
Tryp.4p.llcmk2_clone_5	Tc00.1047053508159.50	mucin-associated surface protein (MASP, pseudogene), putative
Tryp.14p.llcmk2_clone_71	Tc00.1047053510213.70	mucin-associated surface protein (MASP), putative
Tryp.14p.llcmk2_clone_85	Tc00.1047053510359.550	mucin-associated surface protein (MASP), putative
Tryp.14p.llcmk2_clone_17	Tc00.1047053508081.90	mucin-associated surface protein (MASP), putative
Tryp.14p.llcmk2_clone_32	Tc00.1047053509233.10	hypothetical protein
Tryp.14p.llcmk2_clone_95	Tc00.1047053504121.30	60S ribosomal protein L4, putative
Tryp.4p.llcmk2_clone_72	Tc00.1047053508081.90	mucin-associated surface protein (MASP), putative
Tryp.4p.llcmk2_clone_49	Tc00.1047053508081.30	mucin-associated surface protein (MASP), putative
Tryp.4p.llcmk2_clone_110	Tc00.1047053508081.30	mucin-associated surface protein (MASP), putative
Tryp.4p.llcmk2_clone_29	Tc00.1047053506763.30	mucin-associated surface protein (MASP), putative
Tryp.4p.llcmk2_clone_82	Tc00.1047053511605.5	mucin-associated surface protein (MASP, pseudogene), putative
Tryp.4p.llcmk2_clone_47	Tc00.1047053508081.70	mucin-associated surface protein (MASP), putative
Tryp.14p.llcmk2_clone_84	Tc00.1047053508081.70	mucin-associated surface protein (MASP), putative
Tryp.14p.llcmk2_clone_80	Tc00.1047053508777.230	hypothetical protein
Tryp.14p.llcmk2_clone_44	Tc00.1047053508081.50	mucin-associated surface protein (MASP), putative
Tryp.14p.llcmk2_clone_87	Tc00.1047053508081.30	mucin-associated surface protein (MASP), putative
Tryp.14p.llcmk2_clone_67	Tc00.1047053508777.230	hypothetical protein
Tryp.4p.llcmk2_clone_81	8094.te00015	DIRE
Tryp.4p.llcmk2_clone_75	Tc00.1047053510275.255	hypothetical protein
Tryp.4p.llcmk2_clone_28	Tc00.1047053508777.230	hypothetical protein
Tryp.4p.llcmk2_clone_24	Tc00.1047053511605.5	mucin-associated surface protein (MASP, pseudogene), putative
Tryp.4p.llcmk2_clone_77	Tc00.1047053510359.460	mucin-associated surface protein (MASP), putative
Tryp.4p.llcmk2_clone_14	Tc00.1047053506615.100	mucin-associated surface protein (MASP), putative
Tryp.14p.llcmk2_clone_100	Tc00.1047053510163.30	mucin-associated surface protein (MASP), putative
Tryp.14p.llcmk2_clone_6	Tc00.1047053508081.50	mucin-associated surface protein (MASP), putative
Tryp.14p.llcmk2_clone_81	Tc00.1047053510359.520	mucin-associated surface protein (MASP), putative
Tryp.14p.llcmk2_clone_65	Tc00.1047053508081.50	mucin-associated surface protein (MASP), putative
Tryp.14p.llcmk2_clone_22	Tc00.1047053510015.50	mucin TcMUC (pseudogene), putative
Tryp.4p.llcmk2_clone_79	Tc00.1047053508221.960	mucin-associated surface protein (MASP), putative
Tryp.4p.llcmk2_clone_78	Tc00.1047053508081.90	mucin-associated surface protein (MASP), putative
Tryp.4p.llcmk2_clone_2	Tc00.1047053506757.50	mucin-associated surface protein (MASP), putative
Tryp.4p.llcmk2_clone_104	Tc00.1047053506767.240	mucin-associated surface protein (MASP), putative
Tryp.4p.llcmk2_clone_92	Tc00.1047053508081.50	mucin-associated surface protein (MASP), putative
Tryp.14p.llcmk2_clone_50	Tc00.1047053508777.230	hypothetical protein
Tryp.14p.llcmk2_clone_57	Tc00.1047053510359.600	mucin-associated surface protein (MASP), putative
Tryp.14p.llcmk2_clone_89	NULL	NULL
Tryp.4p.llcmk2_clone_15	Tc00.1047053509751.28	mucin-associated surface protein (MASP, pseudogene), putative
Tryp.4p.llcmk2_clone_83	Tc00.1047053508081.50	mucin-associated surface protein (MASP), putative
Tryp.4p.llcmk2_clone_40	Tc00.1047053508081.30	mucin-associated surface protein (MASP), putative
Tryp.4p.llcmk2_clone_13	Tc00.1047053511605.5	mucin-associated surface protein (MASP, pseudogene), putative
Tryp.4p.llcmk2_clone_39	Tc00.1047053508081.50	mucin-associated surface protein (MASP), putative
Tryp.14p.llcmk2_clone_11	Tc00.1047053511077.60	mucin-associated surface protein (MASP), putative
Tryp.14p.llcmk2_clone_115	Tc00.1047053508221.30	mucin-associated surface protein (MASP), putative
Tryp.14p.llcmk2_clone_51	Tc00.1047053508081.30	mucin-associated surface protein (MASP), putative
Tryp.4p.llcmk2_clone_108	Tc00.1047053508081.90	mucin-associated surface protein (MASP), putative
Tryp.4p.llcmk2_clone_88	Tc00.1047053506615.100	mucin-associated surface protein (MASP), putative
Tryp.4p.llcmk2_clone_38	Tc00.1047053506615.100	mucin-associated surface protein (MASP), putative
Tryp.4p.llcmk2_clone_8	Tc00.1047053510939.25	mucin TcMUCI, putative
Tryp.4p.llcmk2_clone_89	Tc00.1047053508081.30	mucin-associated surface protein (MASP), putative
Tryp.4p.llcmk2_clone_84	Tc00.1047053508081.30	mucin-associated surface protein (MASP), putative
Tryp.14p.llcmk2_clone_40	Tc00.1047053506615.100	mucin-associated surface protein (MASP), putative
Tryp.14p.llcmk2_clone_68	Tc00.1047053505025.147	hypothetical protein
Tryp.14p.llcmk2_clone_55	Tc00.1047053508081.30	mucin-associated surface protein (MASP), putative
Tryp.14p.llcmk2_clone_103	Tc00.1047053510163.30	mucin-associated surface protein (MASP), putative
Tryp.14p.llcmk2_clone_64	Tc00.1047053506737.128	mucin TcMUCI, putative
Tryp.4p.llcmk2_clone_30	Tc00.1047053506993.86	mucin-associated surface protein (MASP, pseudogene), putative
Tryp.4p.llcmk2_clone_44	Tc00.1047053506757.50	mucin-associated surface protein (MASP), putative
Tryp.4p.llcmk2_clone_68	Tc00.1047053506615.100	mucin-associated surface protein (MASP), putative
Tryp.4p.llcmk2_clone_35	Tc00.1047053508081.90	mucin-associated surface protein (MASP), putative
Tryp.4p.l6_clone_14	Tc00.1047053506615.100	mucin-associated surface protein (MASP), putative
Tryp.4p.l6_clone_94	NULL	NULL
Tryp.4p.l6_clone_113	7126.te00012	DIRE
Tryp.4p.l6_clone_8	Tc00.1047053511725.250	chaperonin containing T-complex protein, putative
Tryp.4p.l6_clone_25	Tc00.1047053508253.10	mucin-associated surface protein (MASP), putative
Tryp.4p.l6_clone_85	Tc00.1047053511725.250	chaperonin containing T-complex protein, putative
Tryp.4p.l6_clone_81	Tc00.1047053511605.5	mucin-associated surface protein (MASP, pseudogene), putative
Tryp.4p.l6_clone_116	Tc00.1047053510959.30	mucin-associated surface protein (MASP), putative
Tryp.4p.l6_clone_42	1047053506829	NULL
Tryp.4p.l6_clone_99	Tc00.1047053511517.37	reticulon domain protein, putative
Tryp.4p.l6_clone_54	Tc00.1047053509471.59	histone H3, putative
Tryp.4p.l6_clone_62	Tc00.1047053506615.100	mucin-associated surface protein (MASP), putative
Tryp.4p.l6_clone_34	Tc00.1047053509751.28	mucin-associated surface protein (MASP, pseudogene), putative
Tryp.4p.l6_clone_70	Tc00.1047053508081.90	mucin-associated surface protein (MASP), putative
Tryp.4p.l6_clone_36	Tc00.1047053506615.100	mucin-associated surface protein (MASP), putative
Tryp.4p.l6_clone_30	Tc00.1047053508777.230	hypothetical protein
Tryp.4p.l6_clone_112	Tc00.1047053506615.100	mucin-associated surface protein (MASP), putative
Tryp.4p.l6_clone_100	Tc00.1047053508081.70	mucin-associated surface protein (MASP), putative
Tryp.4p.l6_clone_95	Tc00.1047053506615.100	mucin-associated surface protein (MASP), putative
Tryp.4p.l6_clone_106	Tc00.1047053503473.20	hypothetical protein, conserved
Tryp.4p.l6_clone_51	Tc00.1047053511725.250	chaperonin containing T-complex protein, putative
Tryp.4p.l6_clone_18	Tc00.1047053510163.30	mucin-associated surface protein (MASP), putative
Tryp.4p.l6_clone_80	Tc00.1047053511517.37	reticulon domain protein, putative
Tryp.4p.l6_clone_98	Tc00.1047053508589.10	hypothetical protein
Tryp.4p.l6_clone_78	Tc00.1047053506615.100	mucin-associated surface protein (MASP), putative
Tryp.4p.l6_clone_4	Tc00.1047053508081.30	mucin-associated surface protein (MASP), putative
Tryp.4p.l6_clone_67	Tc00.1047053506615.100	mucin-associated surface protein (MASP), putative
Tryp.4p.l6_clone_55	Tc00.1047053508081.50	mucin-associated surface protein (MASP), putative
Tryp.4p.l6_clone_2	Tc00.1047053504045.10	hypothetical protein, conserved
Tryp.4p.l6_clone_68	Tc00.1047053506615.100	mucin-associated surface protein (MASP), putative
Tryp.4p.l6_clone_29	Tc00.1047053504121.30	60S ribosomal protein L4, putative
Tryp.4p.l6_clone_46	Tc00.1047053509233.10	hypothetical protein
Tryp.4p.l6_clone_87	Tc00.1047053511605.5	mucin-associated surface protein (MASP, pseudogene), putative
Tryp.4p.l6_clone_111	Tc00.1047053506615.100	mucin-associated surface protein (MASP), putative
Tryp.4p.l6_clone_48	Tc00.1047053506615.100	mucin-associated surface protein (MASP), putative
Tryp.4p.l6_clone_60	Tc00.1047053508221.960	mucin-associated surface protein (MASP), putative
Tryp.4p.l6_clone_57	Tc00.1047053506281.14	hypothetical protein
Tryp.4p.l6_clone_120	Tc00.1047053509979.200	mucin-associated surface protein (MASP), putative
Tryp.4p.l6_clone_35	Tc00.1047053508081.30	mucin-associated surface protein (MASP), putative
Tryp.4p.l6_clone_5	1047053506829	NULL
Tryp.4p.l6_clone_89	Tc00.1047053511517.37	reticulon domain protein, putative
Tryp.4p.l6_clone_9	Tc00.1047053510463.240	mucin-associated surface protein (MASP), putative
Tryp.4p.l6_clone_20	Tc00.1047053506679.94	40S ribosomal protein S18, putative
Tryp.4p.l6_clone_21	Tc00.1047053511725.250	chaperonin containing T-complex protein, putative
Tryp.4p.l6_clone_114	Tc00.1047053510715.40	mucin-associated surface protein (MASP), putative
Tryp.4p.l6_clone_77	Tc00.1047053509233.10	hypothetical protein
Tryp.4p.l6_clone_84	Tc00.1047053508541.130	mucin-associated surface protein (MASP), putative
Tryp.4p.l6_clone_47	Tc00.1047053506615.100	mucin-associated surface protein (MASP), putative
Tryp.4p.l6_clone_59	Tc00.1047053506615.100	mucin-associated surface protein (MASP), putative
Tryp.4p.l6_clone_61	Tc00.1047053506615.100	mucin-associated surface protein (MASP), putative
Tryp.4p.l6_clone_71	Tc00.1047053511517.37	reticulon domain protein, putative
Tryp.4p.l6_clone_64	Tc00.1047053508081.90	mucin-associated surface protein (MASP), putative
Tryp.4p.l6_clone_69	Tc00.1047053508305.50	mucin-associated surface protein (MASP), putative
Tryp.4p.l6_clone_17	6164.te00006	L1Tc.
Tryp.4p.l6_clone_49	Tc00.1047053510469.10	mucin-associated surface protein (MASP), putative
Tryp.4p.l6_clone_28	Tc00.1047053508081.90	mucin-associated surface protein (MASP), putative
Tryp.4p.l6_clone_97	Tc00.1047053511725.250	chaperonin containing T-complex protein, putative
Tryp.4p.l6_clone_65	Tc00.1047053504121.30	60S ribosomal protein L4, putative
Tryp.4p.l6_clone_91	Tc00.1047053504045.10	hypothetical protein, conserved
Tryp.4p.l6_clone_92	Tc00.1047053511517.37	reticulon domain protein, putative
Tryp.4p.l6_clone_50	Tc00.1047053507357.90	mucin-associated surface protein (MASP), putative
Tryp.4p.l6_clone_105	Tc00.1047053508081.30	mucin-associated surface protein (MASP), putative
Tryp.4p.l6_clone_33	Tc00.1047053506615.100	mucin-associated surface protein (MASP), putative
Tryp.4p.l6_clone_118	Tc00.1047053511725.250	chaperonin containing T-complex protein, putative
Tryp.4p.l6_clone_66	Tc00.1047053511725.250	chaperonin containing T-complex protein, putative
Tryp.4p.l6_clone_90	Tc00.1047053506821.60	mucin TcMUCI, putative
Tryp.4p.l6_clone_101	5333.te00018	DIRE
Tryp.4p.l6_clone_11	Tc00.1047053510163.30	mucin-associated surface protein (MASP), putative
Tryp.4p.l6_clone_43	Tc00.1047053511725.250	chaperonin containing T-complex protein, putative
Tryp.4p.l6_clone_31	1047053506829	NULL
Tryp.4p.l6_clone_74	Tc00.1047053511725.250	chaperonin containing T-complex protein, putative
Tryp.4p.l6_clone_6	Tc00.1047053508081.70	mucin-associated surface protein (MASP), putative
Tryp.4p.l6_clone_16	Tc00.1047053511725.250	chaperonin containing T-complex protein, putative
Tryp.4p.l6_clone_93	Tc00.1047053504039.230	mucin-associated surface protein (MASP), putative
Tryp.0.llcmk2_clone_32	Tc00.1047053510697.130	mucin-associated surface protein (MASP), putative
Tryp.0.llcmk2_clone_57	Tc00.1047053508081.50	mucin-associated surface protein (MASP), putative
Tryp.0.llcmk2_clone_18	5333.te00018	DIRE
Tryp.0.llcmk2_clone_25	Tc00.1047053509973.10	mucin-associated surface protein (MASP), putative
Tryp.0.llcmk2_clone_73	Tc00.1047053510213.70	mucin-associated surface protein (MASP), putative
Tryp.0.llcmk2_clone_47	Tc00.1047053508081.50	mucin-associated surface protein (MASP), putative
Tryp.0.llcmk2_clone_61	Tc00.1047053508541.110	mucin-associated surface protein (MASP), putative
Tryp.0.llcmk2_clone_46	Tc00.1047053508081.50	mucin-associated surface protein (MASP), putative
Tryp.0.llcmk2_clone_20	Tc00.1047053510163.30	mucin-associated surface protein (MASP), putative
Tryp.0.llcmk2_clone_78	Tc00.1047053509233.10	hypothetical protein
Tryp.0.llcmk2_clone_11	Tc00.1047053510213.70	mucin-associated surface protein (MASP), putative
Tryp.0.llcmk2_clone_30	Tc00.1047053511081.60	mucin-associated surface protein (MASP), putative
Tryp.0.llcmk2_clone_5	Tc00.1047053508081.10	mucin-associated surface protein (MASP), putative
Tryp.0.llcmk2_clone_51	Tc00.1047053510213.70	mucin-associated surface protein (MASP), putative
Tryp.0.llcmk2_clone_24	5333.te00018	DIRE
Tryp.0.llcmk2_clone_4	Tc00.1047053511517.37	reticulon domain protein, putative
Tryp.0.llcmk2_clone_45	Tc00.1047053508075.60	hypothetical protein, conserved
Tryp.0.llcmk2_clone_29	Tc00.1047053509979.200	mucin-associated surface protein (MASP), putative
Tryp.0.llcmk2_clone_52	Tc00.1047053509233.10	hypothetical protein
Tryp.0.llcmk2_clone_80	Tc00.1047053508081.50	mucin-associated surface protein (MASP), putative
Tryp.0.llcmk2_clone_37	Tc00.1047053508081.30	mucin-associated surface protein (MASP), putative
Tryp.0.llcmk2_clone_72	Tc00.1047053511451.90	mucin-associated surface protein (MASP), putative
Tryp.0.llcmk2_clone_36	8094.te00015	DIRE
Tryp.0.llcmk2_clone_22	Tc00.1047053508081.90	mucin-associated surface protein (MASP), putative
Tryp.0.llcmk2_clone_64	Tc00.1047053509521.7	hypothetical protein
Tryp.0.llcmk2_clone_28	5333.te00018	DIRE
Tryp.0.llcmk2_clone_34	Tc00.1047053508081.90	mucin-associated surface protein (MASP), putative
Tryp.0.llcmk2_clone_70	Tc00.1047053506615.100	mucin-associated surface protein (MASP), putative
Tryp.0.llcmk2_clone_55	Tc00.1047053508081.50	mucin-associated surface protein (MASP), putative
Tryp.0.llcmk2_clone_65	Tc00.1047053508081.30	mucin-associated surface protein (MASP), putative
Tryp.0.llcmk2_clone_23	Tc00.1047053508589.10	hypothetical protein
Tryp.0.llcmk2_clone_9	Tc00.1047053508081.70	mucin-associated surface protein (MASP), putative
Tryp.0.llcmk2_clone_58	Tc00.1047053509233.10	hypothetical protein
Tryp.0.llcmk2_clone_26	Tc00.1047053508539.60	mucin-associated surface protein (MASP), putative
Tryp.0.llcmk2_clone_67	Tc00.1047053510359.460	mucin-associated surface protein (MASP), putative
Tryp.0.llcmk2_clone_56	Tc00.1047053506967.50	mucin-associated surface protein (MASP), putative
Tryp.0.llcmk2_clone_82	5333.te00018	DIRE
Tryp.0.llcmk2_clone_81	7126.te00012	DIRE
Tryp.0.llcmk2_clone_60	Tc00.1047053508081.70	mucin-associated surface protein (MASP), putative
Tryp.0.llcmk2_clone_19	1047053506829	NULL
Tryp.0.llcmk2_clone_44	Tc00.1047053508081.50	mucin-associated surface protein (MASP), putative
Tryp.0.llcmk2_clone_53	Tc00.1047053506281.14	hypothetical protein
Tryp.0.llcmk2_clone_68	Tc00.1047053508081.30	mucin-associated surface protein (MASP), putative
Tryp.0.llcmk2_clone_38	Tc00.1047053506757.50	mucin-associated surface protein (MASP), putative
Tryp.0.llcmk2_clone_79	Tc00.1047053508081.50	mucin-associated surface protein (MASP), putative
Tryp.0.llcmk2_clone_12	Tc00.1047053506615.100	mucin-associated surface protein (MASP), putative
Tryp.0.llcmk2_clone_40	Tc00.1047053506615.100	mucin-associated surface protein (MASP), putative
Tryp.0.llcmk2_clone_31	5333.te00018	DIRE
Tryp.0.llcmk2_clone_84	Tc00.1047053510275.255	hypothetical protein
Tryp.0.llcmk2_clone_50	Tc00.1047053506615.100	mucin-associated surface protein (MASP), putative
Tryp.0.llcmk2_clone_85	Tc00.1047053508081.50	mucin-associated surface protein (MASP), putative
Tryp.0.llcmk2_clone_8	Tc00.1047053510627.110	mucin-associated surface protein (MASP), putative
Tryp.0.llcmk2_clone_49	Tc00.1047053508081.30	mucin-associated surface protein (MASP), putative
Tryp.0.llcmk2_clone_15	Tc00.1047053508221.960	mucin-associated surface protein (MASP), putative
Tryp.0.llcmk2_clone_54	Tc00.1047053508081.50	mucin-associated surface protein (MASP), putative
Tryp.0.llcmk2_clone_42	Tc00.1047053508081.50	mucin-associated surface protein (MASP), putative
Tryp.0.llcmk2_clone_10	Tc00.1047053508081.50	mucin-associated surface protein (MASP), putative
Tryp.0.llcmk2_clone_43	Tc00.1047053506131.110	mucin-associated surface protein (MASP), putative
Tryp.0.llcmk2_clone_13	Tc00.1047053506667.10	mucin-associated surface protein (MASP), putative
Tryp.0.llcmk2_clone_1	Tc00.1047053509233.10	hypothetical protein
Tryp.0.llcmk2_clone_16	Tc00.1047053508081.50	mucin-associated surface protein (MASP), putative
Tryp.0.llcmk2_clone_63	Tc00.1047053508081.70	mucin-associated surface protein (MASP), putative
Tryp.0.llcmk2_clone_41	Tc00.1047053506615.100	mucin-associated surface protein (MASP), putative
Tryp.0.llcmk2_clone_77	Tc00.1047053511605.5	mucin-associated surface protein (MASP, pseudogene), putative
Tryp.0.llcmk2_clone_59	Tc00.1047053508081.90	mucin-associated surface protein (MASP), putative
Tryp.0.llcmk2_clone_2	1047053506829	NULL
Tryp.0.llcmk2_clone_62	5333.te00018	DIRE
Tryp.0.llcmk2_clone_86	Tc00.1047053509233.10	hypothetical protein
Tryp.0.llcmk2_clone_33	Tc00.1047053510559.20	mucin-associated surface protein (MASP, pseudogene), putative
Tryp.0.llcmk2_clone_66	Tc00.1047053510275.255	hypothetical protein
Tryp.0.llcmk2_clone_17	Tc00.1047053508081.70	mucin-associated surface protein (MASP), putative
Tryp.0.llcmk2_clone_75	Tc00.1047053508081.50	mucin-associated surface protein (MASP), putative
Tryp.0.llcmk2_clone_83	Tc00.1047053508541.110	mucin-associated surface protein (MASP), putative
Tryp.0.llcmk2_clone_48	Tc00.1047053510359.460	mucin-associated surface protein (MASP), putative
Tryp.0.llcmk2_clone_3	Tc00.1047053506821.60	mucin TcMUCI, putative
Tryp.0.llcmk2_clone_39	Tc00.1047053508081.50	mucin-associated surface protein (MASP), putative
Tryp.0.llcmk2_clone_27	Tc00.1047053508081.50	mucin-associated surface protein (MASP), putative
Tryp.0.llcmk2_clone_71	Tc00.1047053504493.10	mucin-associated surface protein (MASP), putative
Tryp.0.llcmk2_clone_14	7126.te00012	DIRE
Tryp.0.llcmk2_clone_76	Tc00.1047053508427.20	mucin-associated surface protein (MASP), putative
Tryp.0.llcmk2_clone_69	Tc00.1047053506603.20	mucin-associated surface protein (MASP, pseudogene), putative
Tryp.0.llcmk2_clone_35	Tc00.1047053508081.70	mucin-associated surface protein (MASP), putative
Tryp.0.llcmk2_clone_74	Tc00.1047053508081.30	mucin-associated surface protein (MASP), putative
Tryp.0.llcmk2_clone_21	Tc00.1047053506615.100	mucin-associated surface protein (MASP), putative
Tryp.0.llcmk2_clone_7	Tc00.1047053506763.30	mucin-associated surface protein (MASP), putative
Tryp.0.llcmk2_clone_6	Tc00.1047053506951.60	mucin-associated surface protein (MASP), putative
Tryp.14p.l6_clone_60	Tc00.1047053506821.60	mucin TcMUCI, putative
Tryp.14p.l6_clone_30	1047053507687	NULL
Tryp.14p.l6_clone_67	Tc00.1047053508081.90	mucin-associated surface protein (MASP), putative
Tryp.14p.l6_clone_48	Tc00.1047053508081.50	mucin-associated surface protein (MASP), putative
Tryp.14p.l6_clone_49	Tc00.1047053511605.5	mucin-associated surface protein (MASP, pseudogene), putative
Tryp.14p.l6_clone_96	NULL	NULL
Tryp.14p.l6_clone_66	Tc00.1047053506765.50	mucin-associated surface protein (MASP), putative
Tryp.14p.l6_clone_83	Tc00.1047053506757.50	mucin-associated surface protein (MASP), putative
Tryp.14p.l6_clone_38	Tc00.1047053508081.50	mucin-associated surface protein (MASP), putative
Tryp.14p.l6_clone_9	Tc00.1047053508081.50	mucin-associated surface protein (MASP), putative
Tryp.14p.l6_clone_59	Tc00.1047053511605.5	mucin-associated surface protein (MASP, pseudogene), putative
Tryp.14p.l6_clone_69	Tc00.1047053510369.10	mucin-associated surface protein (MASP), putative
Tryp.14p.l6_clone_81	Tc00.1047053510037.10	mucin-associated surface protein (MASP), putative
Tryp.14p.l6_clone_28	Tc00.1047053506821.60	mucin TcMUCI, putative
Tryp.14p.l6_clone_62	Tc00.1047053508081.30	mucin-associated surface protein (MASP), putative
Tryp.14p.l6_clone_68	8094.te00015	DIRE
Tryp.14p.l6_clone_4	Tc00.1047053508539.30	hypothetical protein, conserved
Tryp.14p.l6_clone_41	Tc00.1047053506281.14	hypothetical protein
Tryp.14p.l6_clone_99	Tc00.1047053510939.25	mucin TcMUCI, putative
Tryp.14p.l6_clone_39	Tc00.1047053508081.70	mucin-associated surface protein (MASP), putative
Tryp.14p.l6_clone_87	Tc00.1047053506615.100	mucin-associated surface protein (MASP), putative
Tryp.14p.l6_clone_51	Tc00.1047053506615.100	mucin-associated surface protein (MASP), putative
Tryp.14p.l6_clone_36	Tc00.1047053506615.100	mucin-associated surface protein (MASP), putative
Tryp.14p.l6_clone_89	Tc00.1047053506821.60	mucin TcMUCI, putative
Tryp.14p.l6_clone_16	1047053509217	NULL
Tryp.14p.l6_clone_20	Tc00.1047053508081.90	mucin-associated surface protein (MASP), putative
Tryp.14p.l6_clone_75	Tc00.1047053508777.230	hypothetical protein
Tryp.14p.l6_clone_22	Tc00.1047053508081.90	mucin-associated surface protein (MASP), putative
Tryp.14p.l6_clone_85	Tc00.1047053510037.10	mucin-associated surface protein (MASP), putative
Tryp.14p.l6_clone_32	Tc00.1047053506615.100	mucin-associated surface protein (MASP), putative
Tryp.14p.l6_clone_57	Tc00.1047053508081.50	mucin-associated surface protein (MASP), putative
Tryp.14p.l6_clone_56	Tc00.1047053510939.25	mucin TcMUCI, putative
Tryp.14p.l6_clone_61	Tc00.1047053506821.60	mucin TcMUCI, putative
Tryp.14p.l6_clone_110	Tc00.1047053508081.30	mucin-associated surface protein (MASP), putative
Tryp.14p.l6_clone_43	1047053506829	NULL
Tryp.14p.l6_clone_19	Tc00.1047053506821.60	mucin TcMUCI, putative
Tryp.14p.l6_clone_58	Tc00.1047053511605.5	mucin-associated surface protein (MASP, pseudogene), putative
Tryp.14p.l6_clone_97	Tc00.1047053506757.50	mucin-associated surface protein (MASP), putative
Tryp.14p.l6_clone_23	Tc00.1047053509751.28	mucin-associated surface protein (MASP, pseudogene), putative
Tryp.14p.l6_clone_6	Tc00.1047053508081.30	mucin-associated surface protein (MASP), putative
Tryp.14p.l6_clone_12	Tc00.1047053508081.50	mucin-associated surface protein (MASP), putative
Tryp.14p.l6_clone_88	Tc00.1047053511923.10	mucin-associated surface protein (MASP, pseudogene), putative
Tryp.14p.l6_clone_11	NULL	NULL
Tryp.14p.l6_clone_25	Tc00.1047053508243.50	mucin-associated surface protein (MASP), putative
Tryp.14p.l6_clone_17	Tc00.1047053506821.60	mucin TcMUCI, putative
Tryp.14p.l6_clone_46	Tc00.1047053509751.28	mucin-associated surface protein (MASP, pseudogene), putative
Tryp.14p.l6_clone_44	Tc00.1047053510213.70	mucin-associated surface protein (MASP), putative
Tryp.14p.l6_clone_15	Tc00.1047053510715.30	mucin-associated surface protein (MASP), putative
Tryp.14p.l6_clone_33	Tc00.1047053510163.30	mucin-associated surface protein (MASP), putative
Tryp.14p.l6_clone_92	Tc00.1047053510163.30	mucin-associated surface protein (MASP), putative
Tryp.14p.l6_clone_35	Tc00.1047053508049.40	hypothetical protein, conserved
Tryp.14p.l6_clone_84	Tc00.1047053508871.60	mucin-associated surface protein (MASP), putative
Tryp.14p.l6_clone_29	Tc00.1047053504039.230	mucin-associated surface protein (MASP), putative
Tryp.14p.l6_clone_54	Tc00.1047053508081.30	mucin-associated surface protein (MASP), putative
Tryp.14p.l6_clone_90	Tc00.1047053510213.70	mucin-associated surface protein (MASP), putative
Tryp.14p.l6_clone_3	8094.te00015	DIRE
Tryp.14p.l6_clone_52	Tc00.1047053508081.70	mucin-associated surface protein (MASP), putative
Tryp.14p.l6_clone_73	Tc00.1047053510693.190	mucin-associated surface protein (MASP), putative
Tryp.14p.l6_clone_40	Tc00.1047053510939.25	mucin TcMUCI, putative
Tryp.14p.l6_clone_13	Tc00.1047053506821.60	mucin TcMUCI, putative
Tryp.14p.l6_clone_10	Tc00.1047053506763.30	mucin-associated surface protein (MASP), putative
Tryp.14p.l6_clone_101	Tc00.1047053508081.50	mucin-associated surface protein (MASP), putative
BloodTryp.10p_clone_97	Tc00.1047053511081.10	mucin-associated surface protein (MASP), putative
BloodTryp.10p_clone_144	Tc00.1047053506615.100	mucin-associated surface protein (MASP), putative
BloodTryp.10p_clone_58	Tc00.1047053506821.60	mucin TcMUCI, putative
BloodTryp.10p_clone_55	Tc00.1047053508589.10	hypothetical protein
BloodTryp.10p_clone_12	NULL	NULL
BloodTryp.10p_clone_139	Tc00.1047053506757.150	mucin-associated surface protein (MASP), putative
BloodTryp.10p_clone_51	Tc00.1047053506737.128	mucin TcMUCI, putative
BloodTryp.10p_clone_54	Tc00.1047053507957.320	mucin-associated surface protein (MASP), putative
BloodTryp.10p_clone_14	Tc00.1047053508081.50	mucin-associated surface protein (MASP), putative
BloodTryp.10p_clone_115	Tc00.1047053511605.5	mucin-associated surface protein (MASP, pseudogene), putative
BloodTryp.10p_clone_4	Tc00.1047053511605.5	mucin-associated surface protein (MASP, pseudogene), putative
BloodTryp.10p_clone_68	Tc00.1047053511605.5	mucin-associated surface protein (MASP, pseudogene), putative
BloodTryp.10p_clone_42	8094.te00015	DIRE
BloodTryp.10p_clone_112	Tc00.1047053506877.60	mucin-associated surface protein (MASP), putative
BloodTryp.10p_clone_34	Tc00.1047053510163.30	mucin-associated surface protein (MASP), putative
BloodTryp.10p_clone_19	1047053506829	NULL
BloodTryp.10p_clone_24	Tc00.1047053511605.5	mucin-associated surface protein (MASP, pseudogene), putative
BloodTryp.10p_clone_62	Tc00.1047053511605.5	mucin-associated surface protein (MASP, pseudogene), putative
BloodTryp.10p_clone_102	NULL	NULL
BloodTryp.10p_clone_49	Tc00.1047053508165.110	mucin-associated surface protein (MASP), putative
BloodTryp.10p_clone_117	Tc00.1047053506615.100	mucin-associated surface protein (MASP), putative
BloodTryp.10p_clone_128	Tc00.1047053508687.57	hypothetical protein
BloodTryp.10p_clone_160	Tc00.1047053511605.5	mucin-associated surface protein (MASP, pseudogene), putative
BloodTryp.10p_clone_81	Tc00.1047053510627.110	mucin-associated surface protein (MASP), putative
BloodTryp.10p_clone_135	Tc00.1047053510697.130	mucin-associated surface protein (MASP), putative
BloodTryp.10p_clone_126	NULL	NULL
BloodTryp.10p_clone_73	Tc00.1047053508687.57	hypothetical protein
BloodTryp.10p_clone_101	Tc00.1047053479481.10	mucin-associated surface protein (MASP), putative
BloodTryp.10p_clone_84	Tc00.1047053424499.10	mucin-associated surface protein (MASP), putative
BloodTryp.10p_clone_110	1047053507687	NULL
BloodTryp.10p_clone_77	Tc00.1047053506615.100	mucin-associated surface protein (MASP), putative
BloodTryp.10p_clone_30	Tc00.1047053503973.80	mucin-associated surface protein (MASP), putative
BloodTryp.10p_clone_137	NULL	NULL
BloodTryp.10p_clone_90	Tc00.1047053506281.14	hypothetical protein
BloodTryp.10p_clone_129	Tc00.1047053508759.60	mucin-associated surface protein (MASP), putative
BloodTryp.10p_clone_44	Tc00.1047053508777.230	hypothetical protein
BloodTryp.10p_clone_50	Tc00.1047053506067.140	mucin-associated surface protein (MASP), putative
BloodTryp.10p_clone_69	Tc00.1047053511605.5	mucin-associated surface protein (MASP, pseudogene), putative
BloodTryp.10p_clone_67	1047053506829	NULL
BloodTryp.10p_clone_43	Tc00.1047053510715.40	mucin-associated surface protein (MASP), putative
BloodTryp.10p_clone_95	Tc00.1047053511605.5	mucin-associated surface protein (MASP, pseudogene), putative
BloodTryp.10p_clone_127	Tc00.1047053510697.130	mucin-associated surface protein (MASP), putative
BloodTryp.10p_clone_96	Tc00.1047053510275.255	hypothetical protein
BloodTryp.10p_clone_158	Tc00.1047053510275.255	hypothetical protein
BloodTryp.10p_clone_21	1047053506829	NULL
BloodTryp.10p_clone_17	Tc00.1047053509979.200	mucin-associated surface protein (MASP), putative
BloodTryp.10p_clone_76	Tc00.1047053510693.190	mucin-associated surface protein (MASP), putative
BloodTryp.10p_clone_71	Tc00.1047053510715.40	mucin-associated surface protein (MASP), putative
BloodTryp.10p_clone_1	Tc00.1047053508759.60	mucin-associated surface protein (MASP), putative
BloodTryp.10p_clone_87	Tc00.1047053506821.60	mucin TcMUCI, putative
BloodTryp.10p_clone_28	Tc00.1047053508777.210	hypothetical protein
BloodTryp.10p_clone_10	Tc00.1047053508049.40	hypothetical protein, conserved
BloodTryp.10p_clone_60	Tc00.1047053508081.70	mucin-associated surface protein (MASP), putative
BloodTryp.10p_clone_47	Tc00.1047053504787.30	mucin-associated surface protein (MASP), putative
BloodTryp.10p_clone_22	1047053506829	NULL
BloodTryp.10p_clone_105	Tc00.1047053508081.70	mucin-associated surface protein (MASP), putative
BloodTryp.10p_clone_123	Tc00.1047053506821.60	mucin TcMUCI, putative
BloodTryp.10p_clone_151	Tc00.1047053508589.10	hypothetical protein
BloodTryp.10p_clone_111	Tc00.1047053506459.299	mucin-associated surface protein (MASP, pseudogene), putative
BloodTryp.10p_clone_88	Tc00.1047053510163.30	mucin-associated surface protein (MASP), putative
BloodTryp.10p_clone_65	Tc00.1047053510163.30	mucin-associated surface protein (MASP), putative
BloodTryp.10p_clone_150	Tc00.1047053511605.5	mucin-associated surface protein (MASP, pseudogene), putative
BloodTryp.10p_clone_6	Tc00.1047053508777.230	hypothetical protein
BloodTryp.10p_clone_114	Tc00.1047053509233.10	hypothetical protein
BloodTryp.10p_clone_29	Tc00.1047053511605.5	mucin-associated surface protein (MASP, pseudogene), putative
BloodTryp.10p_clone_134	Tc00.1047053509751.28	mucin-associated surface protein (MASP, pseudogene), putative
BloodTryp.10p_clone_35	Tc00.1047053511605.5	mucin-associated surface protein (MASP, pseudogene), putative
BloodTryp.10p_clone_46	Tc00.1047053508389.154	mucin-associated surface protein (MASP), putative
BloodTryp.10p_clone_72	Tc00.1047053511605.5	mucin-associated surface protein (MASP, pseudogene), putative
Tryp.4p.llcmk2_clone_101	Tc00.1047053507069.50	mucin-associated surface protein (MASP, pseudogene), putative
Tryp.4p.llcmk2_clone_71	Tc00.1047053508081.50	mucin-associated surface protein (MASP), putative
Tryp.4p.llcmk2_clone_67	Tc00.1047053506615.100	mucin-associated surface protein (MASP), putative
Tryp.4p.llcmk2_clone_17	NULL	NULL
Tryp.4p.llcmk2_clone_93	Tc00.1047053504261.40	mucin-associated surface protein (MASP), putative
Tryp.4p.llcmk2_clone_56	Tc00.1047053506767.183	mucin-associated surface protein (MASP, pseudogene), putative
Tryp.4p.llcmk2_clone_11	Tc00.1047053506615.100	mucin-associated surface protein (MASP), putative
Tryp.4p.llcmk2_clone_102	1047053506829	NULL
Tryp.4p.llcmk2_clone_25	Tc00.1047053511517.37	reticulon domain protein, putative
Tryp.4p.llcmk2_clone_48	Tc00.1047053506821.60	mucin TcMUCI, putative
Tryp.4p.llcmk2_clone_98	Tc00.1047053508081.50	mucin-associated surface protein (MASP), putative
Tryp.4p.llcmk2_clone_12	Tc00.1047053508081.50	mucin-associated surface protein (MASP), putative
Tryp.4p.llcmk2_clone_41	NULL	NULL
Tryp.4p.llcmk2_clone_10	Tc00.1047053509233.10	hypothetical protein
Tryp.4p.llcmk2_clone_6	Tc00.1047053508081.50	mucin-associated surface protein (MASP), putative
Tryp.4p.llcmk2_clone_1	Tc00.1047053506615.100	mucin-associated surface protein (MASP), putative
Tryp.4p.llcmk2_clone_80	8094.te00015	DIRE
Tryp.4p.llcmk2_clone_109	Tc00.1047053506615.100	mucin-associated surface protein (MASP), putative
Tryp.4p.llcmk2_clone_59	NULL	NULL
Tryp.4p.llcmk2_clone_74	Tc00.1047053509751.28	mucin-associated surface protein (MASP, pseudogene), putative
Tryp.4p.llcmk2_clone_76	NULL	NULL
Tryp.4p.llcmk2_clone_70	NULL	NULL
Tryp.4p.llcmk2_clone_97	Tc00.1047053506281.14	hypothetical protein
Tryp.4p.llcmk2_clone_53	Tc00.1047053509287.220	hypothetical protein, conserved
Tryp.4p.llcmk2_clone_61	Tc00.1047053508081.30	mucin-associated surface protein (MASP), putative
Tryp.4p.llcmk2_clone_3	NULL	NULL
Tryp.4p.llcmk2_clone_51	Tc00.1047053506615.100	mucin-associated surface protein (MASP), putative
Tryp.4p.llcmk2_clone_90	NULL	NULL
Tryp.4p.llcmk2_clone_50	Tc00.1047053506615.100	mucin-associated surface protein (MASP), putative
Tryp.4p.llcmk2_clone_19	Tc00.1047053510037.10	mucin-associated surface protein (MASP), putative
Tryp.4p.llcmk2_clone_26	NULL	NULL
Tryp.4p.llcmk2_clone_52	Tc00.1047053508081.50	mucin-associated surface protein (MASP), putative
Tryp.4p.llcmk2_clone_57	Tc00.1047053506361.50	mucin-associated surface protein (MASP), putative
Tryp.4p.llcmk2_clone_43	7126.te00012	DIRE
Tryp.4p.llcmk2_clone_85	Tc00.1047053510037.10	mucin-associated surface protein (MASP), putative
Tryp.4p.llcmk2_clone_99	Tc00.1047053508081.50	mucin-associated surface protein (MASP), putative
Tryp.4p.llcmk2_clone_62	Tc00.1047053507069.50	mucin-associated surface protein (MASP, pseudogene), putative
Tryp.4p.llcmk2_clone_23	Tc00.1047053511517.37	reticulon domain protein, putative
Tryp.4p.llcmk2_clone_45	NULL	NULL
Tryp.4p.llcmk2_clone_32	NULL	NULL
Tryp.4p.llcmk2_clone_42	Tc00.1047053506955.70	mucin-associated surface protein (MASP), putative
Tryp.4p.llcmk2_clone_86	NULL	NULL
Tryp.4p.llcmk2_clone_18	Tc00.1047053508081.90	mucin-associated surface protein (MASP), putative
Tryp.4p.llcmk2_clone_87	Tc00.1047053508081.70	mucin-associated surface protein (MASP), putative
Tryp.4p.llcmk2_clone_9	NULL	NULL
Tryp.4p.llcmk2_clone_95	Tc00.1047053508081.30	mucin-associated surface protein (MASP), putative
Tryp.4p.llcmk2_clone_106	Tc00.1047053506615.100	mucin-associated surface protein (MASP), putative
Tryp.4p.llcmk2_clone_55	Tc00.1047053508081.90	mucin-associated surface protein (MASP), putative
Tryp.4p.llcmk2_clone_22	NULL	NULL
Tryp.4p.llcmk2_clone_107	NULL	NULL
Tryp.4p.llcmk2_clone_60	Tc00.1047053508873.250	mucin-associated surface protein (MASP), putative
Tryp.4p.llcmk2_clone_20	Tc00.1047053510163.30	mucin-associated surface protein (MASP), putative
Tryp.4p.llcmk2_clone_34	Tc00.1047053506615.100	mucin-associated surface protein (MASP), putative
Tryp.4p.llcmk2_clone_103	NULL	NULL
Tryp.4p.llcmk2_clone_69	Tc00.1047053510025.160	mucin-associated surface protein (MASP), putative
Tryp.4p.llcmk2_clone_94	NULL	NULL
Tryp.4p.llcmk2_clone_63	NULL	NULL
Tryp.4p.llcmk2_clone_73	Tc00.1047053508081.30	mucin-associated surface protein (MASP), putative
Tryp.4p.llcmk2_clone_33	Tc00.1047053508081.30	mucin-associated surface protein (MASP), putative
Tryp.4p.llcmk2_clone_65	Tc00.1047053511725.250	chaperonin containing T-complex protein, putative
Tryp.4p.llcmk2_clone_105	Tc00.1047053508873.520	mucin-associated surface protein (MASP, pseudogene), putative
Tryp.4p.llcmk2_clone_64	NULL	NULL
Tryp.4p.llcmk2_clone_7	Tc00.1047053508081.30	mucin-associated surface protein (MASP), putative
Tryp.4p.llcmk2_clone_46	NULL	NULL
Tryp.4p.llcmk2_clone_100	Tc00.1047053509979.200	mucin-associated surface protein (MASP), putative
Tryp.4p.llcmk2_clone_31	Tc00.1047053503585.10	mucin-associated surface protein (MASP), putative
Tryp.4p.llcmk2_clone_27	Tc00.1047053506133.54	mucin-associated surface protein (MASP), putative
Tryp.14p.l6_clone_93	1047053506829	NULL
Tryp.14p.l6_clone_86	Tc00.1047053508081.70	mucin-associated surface protein (MASP), putative
Tryp.14p.l6_clone_72	Tc00.1047053510157.20	hypothetical protein, conserved
Tryp.4p.l6_clone_22	Tc00.1047053505025.147	hypothetical protein
Tryp.4p.l6_clone_109	Tc00.1047053508081.30	mucin-associated surface protein (MASP), putative
Tryp.4p.l6_clone_104	Tc00.1047053508777.210	hypothetical protein
Tryp.4p.l6_clone_1	1047053506829	NULL
Tryp.4p.l6_clone_41	Tc00.1047053508081.30	mucin-associated surface protein (MASP), putative
Tryp.14p.l6_clone_24	Tc00.1047053510555.10	mucin-associated surface protein (MASP, pseudogene), putative
Tryp.14p.l6_clone_70	Tc00.1047053506757.50	mucin-associated surface protein (MASP), putative
Tryp.14p.l6_clone_94	Tc00.1047053506757.50	mucin-associated surface protein (MASP), putative
Tryp.14p.l6_clone_21	Tc00.1047053510713.130	mucin-associated surface protein (MASP), putative
Tryp.14p.l6_clone_77	1047053511911	NULL
Tryp.14p.l6_clone_53	7126.te00012	DIRE
Tryp.4p.l6_clone_40	Tc00.1047053508777.230	hypothetical protein
Tryp.4p.l6_clone_56	Tc00.1047053506877.60	mucin-associated surface protein (MASP), putative
Tryp.4p.l6_clone_52	Tc00.1047053509751.28	mucin-associated surface protein (MASP, pseudogene), putative
Tryp.4p.l6_clone_58	Tc00.1047053508081.50	mucin-associated surface protein (MASP), putative
Tryp.4p.l6_clone_86	Tc00.1047053509233.10	hypothetical protein
Tryp.4p.l6_clone_75	Tc00.1047053506821.60	mucin TcMUCI, putative
Tryp.14p.l6_clone_65	1047053506829	NULL
Tryp.14p.l6_clone_100	Tc00.1047053508871.60	mucin-associated surface protein (MASP), putative
Tryp.14p.l6_clone_50	Tc00.1047053508777.210	hypothetical protein
Tryp.14p.l6_clone_2	Tc00.1047053505025.147	hypothetical protein
Tryp.14p.l6_clone_103	Tc00.1047053511605.5	mucin-associated surface protein (MASP, pseudogene), putative
Tryp.14p.l6_clone_37	Tc00.1047053506821.60	mucin TcMUCI, putative
Tryp.4p.l6_clone_108	7126.te00012	DIRE
Tryp.4p.l6_clone_102	Tc00.1047053508759.60	mucin-associated surface protein (MASP), putative
Tryp.4p.l6_clone_63	Tc00.1047053511605.5	mucin-associated surface protein (MASP, pseudogene), putative
Tryp.4p.l6_clone_119	Tc00.1047053505025.147	hypothetical protein
Tryp.4p.l6_clone_53	Tc00.1047053506765.50	mucin-associated surface protein (MASP), putative
Tryp.14p.l6_clone_27	Tc00.1047053509233.10	hypothetical protein
Tryp.14p.l6_clone_78	Tc00.1047053505025.147	hypothetical protein
Tryp.14p.l6_clone_47	Tc00.1047053510359.600	mucin-associated surface protein (MASP), putative
Tryp.14p.l6_clone_106	Tc00.1047053506821.60	mucin TcMUCI, putative
Tryp.14p.l6_clone_108	Tc00.1047053508871.60	mucin-associated surface protein (MASP), putative
Tryp.14p.l6_clone_104	Tc00.1047053508081.90	mucin-associated surface protein (MASP), putative
Tryp.4p.l6_clone_73	Tc00.1047053511605.5	mucin-associated surface protein (MASP, pseudogene), putative
Tryp.4p.l6_clone_88	1047053506829	NULL
Tryp.4p.l6_clone_44	1047053506829	NULL
Tryp.4p.l6_clone_32	Tc00.1047053510163.30	mucin-associated surface protein (MASP), putative
Tryp.4p.l6_clone_45	Tc00.1047053508081.30	mucin-associated surface protein (MASP), putative
Tryp.4p.l6_clone_23	Tc00.1047053506821.60	mucin TcMUCI, putative
Tryp.14p.l6_clone_109	1047053506829	NULL
Tryp.14p.l6_clone_45	1047053506829	NULL
Tryp.14p.l6_clone_55	Tc00.1047053505025.147	hypothetical protein
Tryp.14p.l6_clone_71	1047053506829	NULL
Tryp.14p.l6_clone_18	Tc00.1047053506821.60	mucin TcMUCI, putative
Tryp.14p.l6_clone_102	Tc00.1047053506821.60	mucin TcMUCI, putative
Tryp.4p.l6_clone_107	Tc00.1047053505025.147	hypothetical protein
Tryp.4p.l6_clone_24	1047053506829	NULL
Tryp.4p.l6_clone_15	Tc00.1047053505025.147	hypothetical protein
Tryp.4p.l6_clone_19	Tc00.1047053508687.57	hypothetical protein
Tryp.4p.l6_clone_72	Tc00.1047053505025.147	hypothetical protein
Tryp.4p.l6_clone_13	Tc00.1047053505025.147	hypothetical protein
Tryp.14p.l6_clone_76	Tc00.1047053505025.147	hypothetical protein
Tryp.14p.l6_clone_1	1047053506829	NULL
Tryp.14p.l6_clone_91	Tc00.1047053506821.60	mucin TcMUCI, putative
Tryp.14p.l6_clone_26	1047053506829	NULL
Tryp.14p.l6_clone_64	1047053506829	NULL
Tryp.14p.l6_clone_95	Tc00.1047053511605.5	mucin-associated surface protein (MASP, pseudogene), putative
Tryp.4p.l6_clone_117	Tc00.1047053509751.28	mucin-associated surface protein (MASP, pseudogene), putative
Tryp.4p.l6_clone_76	Tc00.1047053510939.25	mucin TcMUCI, putative
Tryp.4p.l6_clone_103	Tc00.1047053509751.28	mucin-associated surface protein (MASP, pseudogene), putative
Tryp.4p.l6_clone_82	Tc00.1047053508081.50	mucin-associated surface protein (MASP), putative
Tryp.4p.l6_clone_7	Tc00.1047053506407.40	hypothetical protein, conserved
Tryp.4p.l6_clone_38	Tc00.1047053508613.74	mucin-associated surface protein (MASP), putative
Tryp.14p.l6_clone_8	7126.te00012	DIRE
Tryp.14p.l6_clone_34	Tc00.1047053508081.50	mucin-associated surface protein (MASP), putative
Tryp.14p.l6_clone_42	Tc00.1047053506821.60	mucin TcMUCI, putative
Tryp.14p.l6_clone_82	Tc00.1047053508589.10	hypothetical protein
Tryp.14p.l6_clone_107	Tc00.1047053509233.10	hypothetical protein
Tryp.14p.l6_clone_105	Tc00.1047053508221.420	mucin-associated surface protein (MASP), putative
Tryp.4p.l6_clone_26	Tc00.1047053508081.30	mucin-associated surface protein (MASP), putative
Tryp.4p.l6_clone_3	Tc00.1047053508221.960	mucin-associated surface protein (MASP), putative
Tryp.4p.l6_clone_79	Tc00.1047053505025.147	hypothetical protein
Tryp.4p.l6_clone_110	Tc00.1047053505025.147	hypothetical protein
Tryp.4p.l6_clone_27	Tc00.1047053508081.90	mucin-associated surface protein (MASP), putative
Tryp.4p.l6_clone_96	Tc00.1047053510939.25	mucin TcMUCI, putative
Tryp.14p.l6_clone_80	Tc00.1047053510163.30	mucin-associated surface protein (MASP), putative
Tryp.14p.l6_clone_63	1047053506829	NULL
Tryp.14p.l6_clone_79	1047053506829	NULL
Tryp.14p.l6_clone_5	Tc00.1047053509287.220	hypothetical protein, conserved
Tryp.14p.l6_clone_14	Tc00.1047053506459.299	mucin-associated surface protein (MASP, pseudogene), putative
Tryp.14p.l6_clone_31	Tc00.1047053504039.230	mucin-associated surface protein (MASP), putative
Tryp.4p.l6_clone_115	Tc00.1047053505025.147	hypothetical protein
Tryp.4p.l6_clone_39	Tc00.1047053506877.60	mucin-associated surface protein (MASP), putative
Tryp.4p.l6_clone_83	Tc00.1047053508081.90	mucin-associated surface protein (MASP), putative
Tryp.4p.l6_clone_12	8094.te00015	DIRE
Tryp.4p.l6_clone_10	Tc00.1047053506821.60	mucin TcMUCI, putative
Tryp.4p.l6_clone_37	Tc00.1047053510163.30	mucin-associated surface protein (MASP), putative
Tryp.14p.l6_clone_74	8094.te00015	DIRE
Tryp.14p.l6_clone_7	Tc00.1047053506821.60	mucin TcMUCI, putative
Tryp.14p.l6_clone_98	NULL	NULL
Tryp.14p.llcmk2_clone_107	Tc00.1047053506615.100	mucin-associated surface protein (MASP), putative
Tryp.14p.llcmk2_clone_13	Tc00.1047053506967.50	mucin-associated surface protein (MASP), putative
Tryp.14p.llcmk2_clone_36	NULL	NULL
Tryp.14p.llcmk2_clone_48	Tc00.1047053508081.30	mucin-associated surface protein (MASP), putative
Tryp.14p.llcmk2_clone_37	Tc00.1047053508081.30	mucin-associated surface protein (MASP), putative
Tryp.14p.llcmk2_clone_59	NULL	NULL
Tryp.14p.llcmk2_clone_105	8094.te00015	DIRE
Tryp.14p.llcmk2_clone_99	Tc00.1047053508081.30	mucin-associated surface protein (MASP), putative
Tryp.14p.llcmk2_clone_18	Tc00.1047053508081.50	mucin-associated surface protein (MASP), putative
Tryp.14p.llcmk2_clone_8	NULL	NULL
Tryp.14p.llcmk2_clone_108	Tc00.1047053508081.10	mucin-associated surface protein (MASP), putative
Tryp.14p.llcmk2_clone_27	Tc00.1047053506615.100	mucin-associated surface protein (MASP), putative
Tryp.14p.llcmk2_clone_110	Tc00.1047053504045.10	hypothetical protein, conserved
Tryp.14p.llcmk2_clone_92	Tc00.1047053506615.100	mucin-associated surface protein (MASP), putative
Tryp.14p.llcmk2_clone_53	Tc00.1047053506757.50	mucin-associated surface protein (MASP), putative
Tryp.14p.llcmk2_clone_88	NULL	NULL
Tryp.14p.llcmk2_clone_33	Tc00.1047053510163.30	mucin-associated surface protein (MASP), putative
Tryp.14p.llcmk2_clone_10	Tc00.1047053510213.70	mucin-associated surface protein (MASP), putative
Tryp.14p.llcmk2_clone_42	Tc00.1047053506615.100	mucin-associated surface protein (MASP), putative
Tryp.14p.llcmk2_clone_24	Tc00.1047053508081.30	mucin-associated surface protein (MASP), putative
Tryp.14p.llcmk2_clone_77	NULL	NULL
Tryp.14p.llcmk2_clone_113	NULL	NULL
Tryp.14p.llcmk2_clone_26	Tc00.1047053504045.10	hypothetical protein, conserved
Tryp.14p.llcmk2_clone_106	Tc00.1047053510157.20	hypothetical protein, conserved
Tryp.14p.llcmk2_clone_111	Tc00.1047053510025.160	mucin-associated surface protein (MASP), putative
Tryp.14p.llcmk2_clone_35	NULL	NULL
Tryp.14p.llcmk2_clone_9	Tc00.1047053511553.100	mucin-associated surface protein (MASP), putative
Tryp.14p.llcmk2_clone_114	NULL	NULL
Tryp.14p.llcmk2_clone_61	Tc00.1047053508081.70	mucin-associated surface protein (MASP), putative
Tryp.14p.llcmk2_clone_70	Tc00.1047053506767.183	mucin-associated surface protein (MASP, pseudogene), putative
Tryp.14p.llcmk2_clone_75	Tc00.1047053507069.50	mucin-associated surface protein (MASP, pseudogene), putative
Tryp.14p.llcmk2_clone_31	Tc00.1047053507069.50	mucin-associated surface protein (MASP, pseudogene), putative
Tryp.14p.llcmk2_clone_45	Tc00.1047053510037.10	mucin-associated surface protein (MASP), putative
Tryp.14p.llcmk2_clone_102	Tc00.1047053510037.10	mucin-associated surface protein (MASP), putative
Tryp.14p.llcmk2_clone_5	NULL	NULL
Tryp.14p.llcmk2_clone_54	Tc00.1047053510359.480	mucin-associated surface protein (MASP, pseudogene), putative
Tryp.14p.llcmk2_clone_97	Tc00.1047053510163.30	mucin-associated surface protein (MASP), putative
Tryp.14p.llcmk2_clone_116	Tc00.1047053508081.50	mucin-associated surface protein (MASP), putative
Tryp.14p.llcmk2_clone_58	Tc00.1047053506615.100	mucin-associated surface protein (MASP), putative
Tryp.14p.llcmk2_clone_30	Tc00.1047053508081.50	mucin-associated surface protein (MASP), putative
Tryp.14p.llcmk2_clone_12	Tc00.1047053511555.10	mucin-associated surface protein (MASP), putative
Tryp.14p.llcmk2_clone_94	Tc00.1047053507069.50	mucin-associated surface protein (MASP, pseudogene), putative
Tryp.14p.llcmk2_clone_25	Tc00.1047053511089.140	mucin-associated surface protein (MASP), putative
Tryp.14p.llcmk2_clone_38	NULL	NULL
Tryp.14p.llcmk2_clone_62	Tc00.1047053508759.60	mucin-associated surface protein (MASP), putative
Tryp.14p.llcmk2_clone_90	NULL	NULL
Tryp.14p.llcmk2_clone_2	NULL	NULL
Tryp.14p.llcmk2_clone_86	Tc00.1047053508871.60	mucin-associated surface protein (MASP), putative
Tryp.14p.llcmk2_clone_83	Tc00.1047053508081.70	mucin-associated surface protein (MASP), putative
Tryp.14p.llcmk2_clone_39	Tc00.1047053508081.50	mucin-associated surface protein (MASP), putative
Tryp.14p.llcmk2_clone_79	Tc00.1047053504045.10	hypothetical protein, conserved
Tryp.14p.llcmk2_clone_69	Tc00.1047053511921.90	mucin-associated surface protein (MASP, pseudogene), putative
Tryp.14p.llcmk2_clone_109	8094.te00015	DIRE
Tryp.14p.llcmk2_clone_15	Tc00.1047053508081.30	mucin-associated surface protein (MASP), putative
Tryp.14p.llcmk2_clone_28	5333.te00018	DIRE
Tryp.14p.llcmk2_clone_46	Tc00.1047053510377.260	mucin-associated surface protein (MASP), putative
Tryp.14p.llcmk2_clone_14	Tc00.1047053508033.39	mucin-associated surface protein (MASP, pseudogene), putative
Tryp.14p.llcmk2_clone_56	NULL	NULL
Tryp.14p.llcmk2_clone_98	Tc00.1047053429251.10	mucin-associated surface protein (MASP), putative
Tryp.14p.llcmk2_clone_104	NULL	NULL
Tryp.14p.llcmk2_clone_1	Tc00.1047053508081.70	mucin-associated surface protein (MASP), putative
Tryp.14p.llcmk2_clone_63	Tc00.1047053511605.5	mucin-associated surface protein (MASP, pseudogene), putative
Tryp.14p.llcmk2_clone_47	NULL	NULL
Tryp.14p.llcmk2_clone_29	Tc00.1047053506877.60	mucin-associated surface protein (MASP), putative
Tryp.14p.llcmk2_clone_34	Tc00.1047053508081.30	mucin-associated surface protein (MASP), putative
Tryp.14p.llcmk2_clone_41	NULL	NULL
Tryp.14p.llcmk2_clone_112	Tc00.1047053510377.260	mucin-associated surface protein (MASP), putative
Tryp.14p.llcmk2_clone_60	NULL	NULL
Tryp.14p.llcmk2_clone_82	Tc00.1047053508081.50	mucin-associated surface protein (MASP), putative
Tryp.14p.llcmk2_clone_73	NULL	NULL
Tryp.14p.llcmk2_clone_76	Tc00.1047053508081.30	mucin-associated surface protein (MASP), putative
Tryp.14p.llcmk2_clone_66	Tc00.1047053508081.90	mucin-associated surface protein (MASP), putative
Tryp.14p.llcmk2_clone_91	Tc00.1047053510163.30	mucin-associated surface protein (MASP), putative
Tryp.14p.llcmk2_clone_78	Tc00.1047053508081.50	mucin-associated surface protein (MASP), putative
Tryp.14p.llcmk2_clone_101	1047053506829	NULL
Tryp.14p.llcmk2_clone_3	Tc00.1047053508081.70	mucin-associated surface protein (MASP), putative
Tryp.14p.llcmk2_clone_96	NULL	NULL
Tryp.14p.llcmk2_clone_4	Tc00.1047053508081.30	mucin-associated surface protein (MASP), putative
Tryp.14p.llcmk2_clone_7	Tc00.1047053506615.100	mucin-associated surface protein (MASP), putative
Tryp.14p.llcmk2_clone_74	Tc00.1047053509233.10	hypothetical protein
Tryp.14p.llcmk2_clone_23	Tc00.1047053508777.230	hypothetical protein
Tryp.14p.llcmk2_clone_72	Tc00.1047053505025.147	hypothetical protein
BloodTryp.10p_clone_98	Tc00.1047053506281.14	hypothetical protein
BloodTryp.10p_clone_108	Tc00.1047053508687.57	hypothetical protein
BloodTryp.10p_clone_124	Tc00.1047053508049.40	hypothetical protein, conserved
BloodTryp.10p_clone_113	Tc00.1047053509753.194	mucin-associated surface protein (MASP), putative
BloodTryp.10p_clone_37	Tc00.1047053506281.14	hypothetical protein
BloodTryp.10p_clone_104	Tc00.1047053508589.10	hypothetical protein
BloodTryp.10p_clone_89	Tc00.1047053506877.60	mucin-associated surface protein (MASP), putative
BloodTryp.10p_clone_141	Tc00.1047053511089.19	mucin-associated surface protein (MASP), putative
BloodTryp.10p_clone_11	Tc00.1047053509233.10	hypothetical protein
BloodTryp.10p_clone_83	Tc00.1047053509233.10	hypothetical protein
BloodTryp.10p_clone_41	NULL	NULL
BloodTryp.10p_clone_15	Tc00.1047053511605.5	mucin-associated surface protein (MASP, pseudogene), putative
BloodTryp.10p_clone_74	Tc00.1047053506615.100	mucin-associated surface protein (MASP), putative
BloodTryp.10p_clone_157	Tc00.1047053508589.10	hypothetical protein
BloodTryp.10p_clone_116	Tc00.1047053506615.100	mucin-associated surface protein (MASP), putative
BloodTryp.10p_clone_143	Tc00.1047053508081.50	mucin-associated surface protein (MASP), putative
BloodTryp.10p_clone_18	Tc00.1047053511605.5	mucin-associated surface protein (MASP, pseudogene), putative
BloodTryp.10p_clone_99	Tc00.1047053509751.28	mucin-associated surface protein (MASP, pseudogene), putative
BloodTryp.10p_clone_9	6164.te00006	L1Tc.
BloodTryp.10p_clone_155	1047053506829	NULL
BloodTryp.10p_clone_16	Tc00.1047053509233.10	hypothetical protein
BloodTryp.10p_clone_152	1047053506829	NULL
BloodTryp.10p_clone_48	Tc00.1047053510163.30	mucin-associated surface protein (MASP), putative
BloodTryp.10p_clone_93	Tc00.1047053511605.5	mucin-associated surface protein (MASP, pseudogene), putative
BloodTryp.10p_clone_100	Tc00.1047053511605.5	mucin-associated surface protein (MASP, pseudogene), putative
BloodTryp.10p_clone_103	Tc00.1047053508759.60	mucin-associated surface protein (MASP), putative
BloodTryp.10p_clone_79	Tc00.1047053506281.14	hypothetical protein
BloodTryp.10p_clone_23	Tc00.1047053510375.10	mucin-associated surface protein (MASP), putative
BloodTryp.10p_clone_132	Tc00.1047053509233.10	hypothetical protein
BloodTryp.10p_clone_145	Tc00.1047053505025.147	hypothetical protein
BloodTryp.10p_clone_38	1047053506829	NULL
BloodTryp.10p_clone_149	Tc00.1047053509751.28	mucin-associated surface protein (MASP, pseudogene), putative
BloodTryp.10p_clone_45	Tc00.1047053506281.14	hypothetical protein
BloodTryp.10p_clone_25	Tc00.1047053508081.50	mucin-associated surface protein (MASP), putative
BloodTryp.10p_clone_39	Tc00.1047053511605.5	mucin-associated surface protein (MASP, pseudogene), putative
BloodTryp.10p_clone_56	Tc00.1047053506281.14	hypothetical protein
BloodTryp.10p_clone_131	Tc00.1047053508081.90	mucin-associated surface protein (MASP), putative
BloodTryp.10p_clone_66	Tc00.1047053509233.10	hypothetical protein
BloodTryp.10p_clone_159	Tc00.1047053506281.14	hypothetical protein
BloodTryp.10p_clone_63	Tc00.1047053511605.5	mucin-associated surface protein (MASP, pseudogene), putative
BloodTryp.10p_clone_109	Tc00.1047053510359.460	mucin-associated surface protein (MASP), putative
BloodTryp.10p_clone_64	Tc00.1047053508759.60	mucin-associated surface protein (MASP), putative
BloodTryp.10p_clone_33	Tc00.1047053506187.50	mucin-associated surface protein (MASP), putative
BloodTryp.10p_clone_153	Tc00.1047053508613.74	mucin-associated surface protein (MASP), putative
BloodTryp.10p_clone_133	Tc00.1047053509233.10	hypothetical protein
BloodTryp.10p_clone_120	Tc00.1047053506737.128	mucin TcMUCI, putative
BloodTryp.10p_clone_3	Tc00.1047053511555.10	mucin-associated surface protein (MASP), putative
BloodTryp.10p_clone_53	Tc00.1047053510475.100	mucin-associated surface protein (MASP), putative
BloodTryp.10p_clone_8	Tc00.1047053509233.10	hypothetical protein
BloodTryp.10p_clone_7	Tc00.1047053511605.5	mucin-associated surface protein (MASP, pseudogene), putative
BloodTryp.10p_clone_140	Tc00.1047053506281.14	hypothetical protein
BloodTryp.10p_clone_31	Tc00.1047053511605.5	mucin-associated surface protein (MASP, pseudogene), putative
BloodTryp.10p_clone_32	Tc00.1047053509751.28	mucin-associated surface protein (MASP, pseudogene), putative
BloodTryp.10p_clone_138	1047053506829	NULL
BloodTryp.10p_clone_75	Tc00.1047053506615.100	mucin-associated surface protein (MASP), putative
BloodTryp.10p_clone_78	1047053506829	NULL
BloodTryp.10p_clone_27	Tc00.1047053506281.14	hypothetical protein
BloodTryp.10p_clone_136	Tc00.1047053506281.14	hypothetical protein
BloodTryp.10p_clone_5	Tc00.1047053509233.10	hypothetical protein
BloodTryp.10p_clone_92	Tc00.1047053508777.230	hypothetical protein
BloodTryp.10p_clone_59	Tc00.1047053504045.10	hypothetical protein, conserved
BloodTryp.10p_clone_2	Tc00.1047053509233.10	hypothetical protein
BloodTryp.10p_clone_147	Tc00.1047053508589.10	hypothetical protein
BloodTryp.10p_clone_107	Tc00.1047053510359.460	mucin-associated surface protein (MASP), putative
BloodTryp.10p_clone_26	Tc00.1047053511605.5	mucin-associated surface protein (MASP, pseudogene), putative
BloodTryp.10p_clone_82	Tc00.1047053506877.60	mucin-associated surface protein (MASP), putative
BloodTryp.10p_clone_36	Tc00.1047053507957.320	mucin-associated surface protein (MASP), putative
BloodTryp.10p_clone_20	Tc00.1047053509233.10	hypothetical protein
BloodTryp.10p_clone_148	Tc00.1047053510213.70	mucin-associated surface protein (MASP), putative
BloodTryp.10p_clone_146	Tc00.1047053511605.5	mucin-associated surface protein (MASP, pseudogene), putative
BloodTryp.10p_clone_122	Tc00.1047053506281.14	hypothetical protein
BloodTryp.10p_clone_85	Tc00.1047053424499.10	mucin-associated surface protein (MASP), putative
BloodTryp.10p_clone_91	Tc00.1047053508759.60	mucin-associated surface protein (MASP), putative
BloodTryp.10p_clone_119	Tc00.1047053511605.5	mucin-associated surface protein (MASP, pseudogene), putative
BloodTryp.10p_clone_61	Tc00.1047053508687.57	hypothetical protein
BloodTryp.10p_clone_106	Tc00.1047053506737.114	mucin TcMUCI, putative
BloodTryp.10p_clone_125	Tc00.1047053508777.230	hypothetical protein
BloodTryp.10p_clone_57	Tc00.1047053510197.64	mucin-associated surface protein (MASP, pseudogene), putative
BloodTryp.10p_clone_121	Tc00.1047053511605.5	mucin-associated surface protein (MASP, pseudogene), putative
BloodTryp.10p_clone_70	Tc00.1047053510715.40	mucin-associated surface protein (MASP), putative
BloodTryp.10p_clone_154	Tc00.1047053510197.64	mucin-associated surface protein (MASP, pseudogene), putative
BloodTryp.10p_clone_118	Tc00.1047053511605.5	mucin-associated surface protein (MASP, pseudogene), putative
BloodTryp.10p_clone_130	Tc00.1047053511605.5	mucin-associated surface protein (MASP, pseudogene), putative
BloodTryp.10p_clone_13	Tc00.1047053506813.211	mucin-associated surface protein (MASP, pseudogene), putative
BloodTryp.10p_clone_142	Tc00.1047053506281.14	hypothetical protein
BloodTryp.10p_clone_80	Tc00.1047053509233.10	hypothetical protein
BloodTryp.10p_clone_40	Tc00.1047053510359.460	mucin-associated surface protein (MASP), putative
BloodTryp.10p_clone_94	Tc00.1047053509233.10	hypothetical protein
BloodTryp.10p_clone_156	Tc00.1047053509233.10	hypothetical protein
BloodTryp.10p_clone_86	Tc00.1047053509699.110	mucin-associated surface protein (MASP), putative
BloodTryp.10p_clone_52	Tc00.1047053508589.10	hypothetical protein
BloodTryp.10p_clone_161	Tc00.1047053509521.7	hypothetical protein
